# Supplementary material for: Using the SUBcellular database for Arabidopsis proteins to localize the Deg protease family
Source: Front Plant Sci. 2014 Aug 12;5:396. doi: 10.3389/fpls.2014.00396 (PMC4130198; doi:10.3389/fpls.2014.00396)
Supplement: Supplementary file 1 [file Data_Sheet_1.ZIP]

Archive with 2 entries (2 files):
- Supplemental Figure 1.PDF
- Supplemental Table 1.PDF
